# Supplementary material for: Data analysis on near infrared spectroscopy as a part of technology adoption for cocoa farmer in Aceh Province, Indonesia
Source: Data Brief. 2020 Feb 6;29:105251. doi: 10.1016/j.dib.2020.105251 (PMC7021542; doi:10.1016/j.dib.2020.105251)
Supplement: Multimedia component 1 [file mmc1.xml]

<?xml version="1.0" encoding="utf-8" standalone="no"?>
<data>
  <datasets>
    <author>agussabti@unsyiah.ac.id</author>
    <type>1</type>
    <dataset>
      <name>NIR spectral data and actual quality measurement of intact cocoa Bean samples</name>
      <caption />
      <description>This dataset contains absorbance spectrum (NIR) in wavelength range from 1000 to 2500 nm for a total of 72 bulk intact cocoa bean samples. Each bulk amounted 50g of intact beans. Inner quality parameters were measured as moisture content (%) and fat content (%). We employ NIRS method as a part of technology adoption for cocoa farmers in Aceh province, Indonesia. the NIRS technology can rapidly and simultaneously predict those both quality parameters of intact cocoa beans. Dataset were presented </description>
      <filetype>
        <name />
      </filetype>
      <filesize />
      <source>0</source>
      <sourcename>Original Data</sourcename>
      <access>
        <type>1</type>
        <name>Data available in data repository</name>
        <reponame>Mendeley Data</reponame>
        <PersistentId>10.17632/7734j4fd98.1</PersistentId>
        <deeplinkurl>https://data.mendeley.com/datasets/7734j4fd98/1</deeplinkurl>
      </access>
    </dataset>
  </datasets>
</data>
